# Supplementary material for: Small but Powerful, the Primary Endosymbiont of Moss Bugs, Candidatus Evansia muelleri, Holds a Reduced Genome with Large Biosynthetic Capabilities
Source: Genome Biol Evol. 2014 Jul 10;6(7):1875–93. doi: 10.1093/gbe/evu149 (PMC4122945; doi:10.1093/gbe/evu149)
Supplement: Supplementary Data [file supp_evu149_Table_S1.xls]

## Sheet: Caption
Table S1. Genomic features comparisons of 23 endosymbionts.
Genomes: this sheet contains comparision of the main genomic features for 21 endosymbiotic genomes downloaded from IMG database plus Ca. Portiera aleyrodidarum TV and Ca. Evansia muelleri Xc1
Fe-S: this sheet contains the gene screening for the accesory proteins in the Fe-S cluster assembly iscA, erpA, yggX and ygfZ

## Sheet: Genomes
IMG genome ID	Genome Name / Sample Name	Co-primary symbiont	Genome Size (bp)	Gene Count	GC (%)	CDS Count	Coding density (%)	rRNA Count	tRNA Count	Other RNA Count	Pseudo Genes Count
2511231192	Candidatus Tremblaya princeps PCVAL	M. endobia PCVAL	138931	152	59	133	70	6	13	0	23
644736335	Candidatus Hodgkinia cicadicola Dsem	S. muelleri Dsem	143795	187	58	169	94	3	15	0	0
639633018	Candidatus Carsonella ruddii PV		159662	213	17	182	97	3	28	0	0
2540341181	Candidatus Carsonella ruddii HC		166163	223	14	192	98	3	28	0	0
648028015	Candidatus Zinderia insecticola CARI	S. muelleri CARI	208564	230	14	202	92	3	25	0	0
2540341063	Candidatus Uzinura diaspidicola ASNER		263431	262	30	228	88	3	30	1	0
648028014	Candidatus Sulcia muelleri CARI	Z. insecticola CARI	276511	279	21	246	93	3	29	1	0
644736337	Candidatus Sulcia muelleri Dsem	H. cicadicola Dsem	276984	276	23	244	93	3	28	1	2
	Candidatus Portiera aleyrodidarum TV	Arsenophonus/Hamiltonella*	280663	292	25	269	92	3	34	1	0
	Candidatus Portiera aleyrodidarum BT-QVLC*	H. defensa	357472	284	26	246	68	3	33	2	8
	Candidatus Evansia muelleri Xc1		357498	369	25	330	94	3	33	3	0
643348521	Buchnera aphidicola Cc	S. symbiotica Cc	422434	400	20	362	87	3	31	4	0
2540341148	Candidatus Moranella endobia PCVAL	T. princeps PCVAL	538203	482	44	436	79	5	41	0	25
646564517	Candidatus Riesia pediculicola USDA		582127	595	29	556	83	6	33	0	1
2540341112	Blattabacterium sp. (Blatta orientalis) Tarazona		634449	619	28	581	96	3	33	2	9
650716011	Blattabacterium sp. Bge		640935	629	27	590	96	3	34	2	0
643348520	Buchnera aphidicola 5A		642122	590	26	555	87	3	32	0	0
637000029	Baumannia cicadellinicola Hc	S. muelleri Hc	686194	655	33	604	87	6	39	6	9
637000056	Candidatus Blochmannia floridanus		705557	632	27	589	84	3	37	3	6
2511231135	Wigglesworthia glossinidia		719535	678	25	635	86	6	35	2	17
637000057	Candidatus Blochmannia pennsylvanicus BPEN		791654	660	30	614	78	3	40	3	4
2511231072	Candidatus Serratia symbiotica Cinara cedri	B. aphidicola Cc	1762765	772	29	731	39	3	36	2	59
2169363	Candidatus Hamiltonella defensa 5AT		2169363	2200	40	2148	81	9	43	0	1

## Sheet: Fe-S
IMG genome ID	Genome Name / Sample Name	Co-primary symbiont	Genome Size	iscA	erpA	yggX	ygfZ
2511231192	Candidatus Tremblaya princeps PCVAL	M. endobia PCVAL	138931		x
644736335	Candidatus Hodgkinia cicadicola Dsem	S. muelleri Dsem	143795
639633018	Candidatus Carsonella ruddii PV		159662
2540341181	Candidatus Carsonella ruddii HC		166163
648028015	Candidatus Zinderia insecticola CARI	S. muelleri CARI	208564	x	x
2540341063	Candidatus Uzinura diaspidicola ASNER		263431
648028014	Candidatus Sulcia muelleri CARI	Z. insecticola CARI	276511
644736337	Candidatus Sulcia muelleri Dsem	H. cicadicola Dsem	276984
	Candidatus Portiera aleyrodidarum TV	Arsenophonus/Hamiltonella*	280663
2522572174	Candidatus Portiera aleyrodidarum BT-QVLC	H. defensa	357472
	Candidatus Evansia muelleri Xc1		357498	x	x	x	x
643348521	Buchnera aphidicola Cc	S. symbiotica Cc	422434	x	x	x	x
2540341148	Candidatus Moranella endobia PCVAL	T. princeps PCVAL	538203	x	x		x
646564517	Candidatus Riesia pediculicola USDA		582127	x	x	x
2540341112	Blattabacterium sp. (Blatta orientalis) Tarazona		634449	x
650716011	Blattabacterium sp. Bge		640935	x
643348520	Buchnera aphidicola 5A		642122	x	x	x	x
637000029	Baumannia cicadellinicola Hc	S. muelleri Hc	686194	x	x		x
637000056	Candidatus Blochmannia floridanus		705557	x		x	x
2511231135	Wigglesworthia glossinidia		719535	x	x		x
637000057	Candidatus Blochmannia pennsylvanicus BPEN		791654	x	x	x	x
2511231072	Candidatus Serratia symbiotica Cinara cedri	B. aphidicola Cc	1762765	x	x		x
2169363	Candidatus Hamiltonella defensa 5AT		2169363	x	x	x	x
