# Supplementary material for: Small but Powerful, the Primary Endosymbiont of Moss Bugs, Candidatus Evansia muelleri, Holds a Reduced Genome with Large Biosynthetic Capabilities
Source: Genome Biol Evol. 2014 Jul 10;6(7):1875–93. doi: 10.1093/gbe/evu149 (PMC4122945; doi:10.1093/gbe/evu149)
Supplement: Supplementary Data [file supp_evu149_Table_S2.xls]

## Sheet: Core
Group	Gene	COG	Evansia	Portiera Pangenome	Carsonella Pangenome
group_0157:	cyoD	C	EVA|CEM_076:cyoD	PTVM|PalTV_152:cyoD, BtQV|PAQ_136:cyoD, BtBH|B186_137:cyoD	CaHC|A353_0210:cyoD, CaCD|CRDC_00995:CRDC_00995, CaPV|CRP_167:CRP_167
group_0012:	atpB	C	EVA|CEM_237:atpB	BtBH|B186_027:atpB, BtQV|PAQ_028:atpB, PTVM|PalTV_266:atpB	CaPV|CRP_003:CRP_003, CaCD|CRDC_00015:atpB, CaHC|A353_03:atpB
group_0013:	atpE	C	EVA|CEM_238:atpE	PTVM|PalTV_265:atpE, BtBH|B186_028:atpE, BtQV|PAQ_029:atpE	CaHC|A353_04:atpE, CaCD|CRDC_00020:atpE, CaPV|CRP_004:CRP_004
group_0014:	atpA	C	EVA|CEM_241:atpA	BtQV|PAQ_032:atpA, BtBH|B186_031:atpA, PTVM|PalTV_262:atpA	CaHC|A353_07:atpA, CaPV|CRP_007:CRP_007, CaCD|CRDC_00040:atpA
group_0015:	atpG	C	EVA|CEM_242:atpG	PTVM|PalTV_261:atpG, BtQV|PAQ_033:atpG, BtBH|B186_032:atpG	CaPV|CRP_008:CRP_008, CaHC|A353_08:atpG, CaCD|CRDC_00045:atpG
group_0016:	atpD	C	EVA|CEM_243:atpD	BtQV|PAQ_034:atpD, BtBH|B186_033:atpD, PTVM|PalTV_260:atpD	CaCD|CRDC_00050:atpD, CaPV|CRP_009:CRP_009, CaHC|A353_09:atpD
group_0052:	cyoA	C	EVA|CEM_073:cyoA	BtQV|PAQ_133:cyoA, PTVM|PalTV_155:cyoA, BtBH|B186_134:cyoA	CaHC|A353_0213:cyoA, CaCD|CRDC_01010:cyoA, CaPV|CRP_170:CRP_170
group_0053:	cyoB	C	EVA|CEM_074:cyoB	BtQV|PAQ_134:cyoB, BtBH|B186_135:cyoB, PTVM|PalTV_154:cyoB	CaPV|CRP_169:CRP_169, CaCD|CRDC_01005:cyoB, CaHC|A353_0212:cyoB
group_0054:	cyoC	C	EVA|CEM_075:cyoC	PTVM|PalTV_153:cyoC, BtQV|PAQ_135:cyoC, BtBH|B186_136:cyoC	CaPV|CRP_168:CRP_168, CaCD|CRDC_01000:cyoC, CaHC|A353_0211:cyoC
group_0057:	leuC	C	EVA|CEM_189:leuC	PTVM|PalTV_043:leuC, BtBH|B186_160:leuC, BtQV|PAQ_158:leuC	CaCD|CRDC_00505:leuC, CaHC|A353_0108:leuC, CaPV|CRP_080:CRP_080
group_0127:	atpF	C	EVA|CEM_239:atpF	BtQV|PAQ_030:atpF, BtBH|B186_029:atpF, PTVM|PalTV_264:atpF	CaHC|A353_05:atpF, CaCD|CRDC_00030:CRDC_00030, CaPV|CRP_005:CRP_005
group_0128:	atpC	C	EVA|CEM_244:atpC	BtBH|B186_034:atpC, BtQV|PAQ_035:atpC, PTVM|PalTV_259:atpC	CaCD|CRDC_00055:CRDC_00055, CaHC|A353_010:atpC, CaPV|CRP_010:CRP_010
group_0320:	atpH	C	EVA|CEM_240:atpH	BtQV|PAQ_031:atpH, PTVM|PalTV_263:atpH, BtBH|B186_030:atpH	CaHC|A353_06:atpH, CaPV|CRP_006:CRP_006, CaCD|CRDC_00035:CRDC_00035
group_0170:	tilS	J	EVA|CEM_053:tilS	PTVM|PalTV_025:tilS, BtBH|B186_178:tilS, BtQV|PAQ_176:tilS	CaPV|CRP_024:CRP_024, CaCD|CRDC_00130:CRDC_00130, CaHC|A353_024:tilS
group_0001:	aroF	E	EVA|CEM_144:aroF	PTVM|PalTV_027:aroF, BtBH|B186_176:aroF, BtQV|PAQ_174:aroF	CaHC|A353_0125:aroH, CaPV|CRP_094:CRP_094, CaCD|CRDC_00600:CRDC_00600
group_0002:	leuA	E	EVA|CEM_034:leuA	BtBH|B186_163:leuA, PTVM|PalTV_040:leuA, BtQV|PAQ_161:leuA	CaPV|CRP_078:CRP_078, CaHC|A353_0106:leuA, CaCD|CRDC_00495:leuA
group_0004:	arcB	E	EVA|CEM_245:arcB	BtBH|B186_035:B186_035, BtQV|PAQ_036:arcB, PTVM|PalTV_258:argF	CaPV|CRP_011:CRP_011, CaCD|CRDC_00060:CRDC_00060, CaHC|A353_011:argF
group_0005:	ilvD	E	EVA|CEM_031:ilvD	BtQV|PAQ_048:ilvD, BtBH|B186_047:ilvD, PTVM|PalTV_188:ilvD	CaCD|CRDC_00160:ilvD, CaPV|CRP_029:CRP_029, CaHC|A353_030:ilvD
group_0017:	leuD	E	EVA|CEM_188:leuD	BtBH|B186_036:leuD, BtQV|PAQ_037:leuD, PTVM|PalTV_044:leuD	CaCD|CRDC_00510:leuD, CaPV|CRP_081:CRP_081, CaHC|A353_0109:leuD
group_0018:	leuB	E	EVA|CEM_187:leuB	BtBH|B186_037:leuB, PTVM|PalTV_045:leuB, BtQV|PAQ_038:leuB	CaCD|CRDC_00515:leuB, CaPV|CRP_082:CRP_082, CaHC|A353_0110:leuB
group_0019:	asd	E	EVA|CEM_186:asd	BtQV|PAQ_039:asd, PTVM|PalTV_046:asd, BtBH|B186_038:asd	CaCD|CRDC_00520:CRDC_00520, CaPV|CRP_083:CRP_083, CaHC|A353_0111:asd
group_0023:	sufS	E	EVA|CEM_040:sufS	PTVM|PalTV_179:sufS, BtBH|B186_054:sufS, BtQV|PAQ_054:sufS	CaHC|A353_038:sufS, CaPV|CRP_035:CRP_035, CaCD|CRDC_00205:CRDC_00205
group_0055:	dapA	E	EVA|CEM_310:dapA	PTVM|PalTV_169:dapA, BtBH|B186_152:dapA, BtQV|PAQ_151:dapA	CaPV|CRP_105:CRP_105, CaCD|CRDC_00665:dapA, CaHC|A353_0139:dapA
group_0056:	aroA	E	EVA|CEM_361:aroA	BtQV|PAQ_153:aroA, PTVM|PalTV_253:aroA, BtBH|B186_154:aroA	CaCD|CRDC_00315:CRDC_00315, CaPV|CRP_049:CRP_049, CaHC|A353_062:aroA
group_0058:	aroC	E	EVA|CEM_190:aroC	BtBH|B186_161:aroC, PTVM|PalTV_042:aroC, BtQV|PAQ_159:aroC	CaCD|CRDC_00500:aroC, CaHC|A353_0107:aroC, CaPV|CRP_079:CRP_079
group_0059:	aroB	E	EVA|CEM_057:aroB	BtQV|PAQ_167:aroB, BtBH|B186_169:aroB, PTVM|PalTV_033:aroB	CaCD|CRDC_00155:aroB, CaHC|A353_029:aroB, CaPV|CRP_028:CRP_028
group_0064:	dapD	E	EVA|CEM_047:dapD	PTVM|PalTV_019:dapD, BtQV|PAQ_181:dapD, BtBH|B186_183:dapD	CaCD|CRDC_00100:dapD, CaHC|A353_018:dapD, CaPV|CRP_018:CRP_018
group_0069:	aroQ	E	EVA|CEM_020:aroQ	BtQV|PAQ_203:aroQ, BtBH|B186_207:aroQ, PTVM|PalTV_220:aroQ	CaPV|CRP_012:CRP_012, CaHC|A353_012:aroD, CaCD|CRDC_00070:aroQ
group_0070:	metF	E	EVA|CEM_226:metF	BtQV|PAQ_205:metF, BtBH|B186_209:metF, PTVM|PalTV_218:metF	CaPV|CRP_015:CRP_015, CaCD|CRDC_00085:metF, CaHC|A353_015:metF
group_0072:	lysC	E	EVA|CEM_207:lysC	BtBH|B186_231:B186_231, BtQV|PAQ_227:lysC, PTVM|PalTV_194:PalTV_194	CaPV|CRP_108:CRP_108, CaHC|A353_0144:lysC, CaCD|CRDC_00680:lysC
group_0076:	argG	E	EVA|CEM_045:argG	BtBH|B186_244:argG, BtQV|PAQ_240:argG, PTVM|PalTV_249:argG	CaHC|A353_0136:argG, CaCD|CRDC_00660:argG, CaPV|CRP_104:CRP_104
group_0077:	trpG	E	EVA|CEM_287:trpG	BtQV|PAQ_248:trpG, PTVM|PalTV_239:trpG, BtBH|B186_253:trpG	CaCD|CRDC_00235:trpG, CaHC|A353_047:trpG
group_0082:	ilvI	E	EVA|CEM_217:ilvI	BtBH|B186_287:ilvI, PTVM|PalTV_098:ilvI, BtQV|PAQ_283:ilvI	CaPV|CRP_127:CRP_127, CaCD|CRDC_00785:ilvB, CaHC|A353_0167:ilvI
group_0083:	ilvC	E	EVA|CEM_216:ilvC	PTVM|PalTV_096:ilvC, BtQV|PAQ_285:ilvC, BtBH|B186_289:ilvC	CaPV|CRP_125:CRP_125, CaCD|CRDC_00775:ilvC, CaHC|A353_0165:ilvC
group_0085:	hom	E	EVA|CEM_025:hom	BtQV|PAQ_289:hom, PTVM|PalTV_092:PalTV_092, BtBH|B186_293:B186_293	CaPV|CRP_121:CRP_121, CaCD|CRDC_00755:CRDC_00755, CaHC|A353_0160:thrA
group_0086:	thrC	E	EVA|CEM_026:thrC	BtQV|PAQ_290:thrC, PTVM|PalTV_091:thrC, BtBH|B186_294:thrC	CaPV|CRP_120:CRP_120, CaCD|CRDC_00750:thrC, CaHC|A353_0159:thrC
group_0089:	hisI	E	EVA|CEM_154:hisI	PTVM|PalTV_055:hisI, BtBH|B186_146:hisI, BtQV|PAQ_145:hisI	CaHC|A353_0115:hisI, CaCD|CRDC_00545:hisI
group_0091:	dapE	E	EVA|CEM_046:dapE	BtQV|PAQ_182:dapE, BtBH|B186_184:dapE, PTVM|PalTV_018:dapE	CaCD|CRDC_00095:dapE, CaPV|CRP_017:CRP_017
group_0093:	trpB	E	EVA|CEM_043:trpB	PTVM|PalTV_071:trpB, BtQV|PAQ_231:trpB, BtBH|B186_235:trpB	CaCD|CRDC_00715:trpB
group_0094:	trpA	E	EVA|CEM_044:trpA	PTVM|PalTV_070:trpA, BtBH|B186_236:trpA, BtQV|PAQ_232:trpA	CaCD|CRDC_00710:trpA
group_0098:	hisC	E	EVA|CEM_019:hisC	BtBH|B186_276:hisC, BtQV|PAQ_272:hisC, PTVM|PalTV_298:hisC	CaHC|A353_076:hisC, CaCD|CRDC_00375:hisC
group_0099:	hisF	E	EVA|CEM_017:hisF	BtBH|B186_277:hisF, BtQV|PAQ_273:hisF, PTVM|PalTV_299:hisF	CaHC|A353_077:hisF, CaCD|CRDC_00380:hisF
group_0100:	hisA	E	EVA|CEM_016:hisA	BtQV|PAQ_274:hisA, PTVM|PalTV_300:hisA, BtBH|B186_278:hisA	CaHC|A353_078:hisA, CaCD|CRDC_00385:hisA
group_0101:	hisH	E	EVA|CEM_015:hisH	PTVM|PalTV_301:hisH, BtBH|B186_280:hisH, BtQV|PAQ_275:hisH	CaCD|CRDC_00390:hisH, CaHC|A353_079:hisH
group_0102:	hisB	E	EVA|CEM_014:hisB	BtQV|PAQ_276:hisB, BtBH|B186_281:hisB, PTVM|PalTV_302:hisB	CaHC|A353_080:hisB, CaCD|CRDC_00395:hisB
group_0105:	trpF	E	EVA|CEM_184:trpF	BtBH|B186_040:trpF, PTVM|PalTV_048:trpF, BtQV|PAQ_041:trpF	CaCD|CRDC_00525:trpF
group_0110:	hisE	E	EVA|CEM_054:hisE	BtBH|B186_174:hisE, BtQV|PAQ_172:hisE	CaCD|CRDC_00140:hisE, CaHC|A353_026:hisE
group_0112:	trpC	E	EVA|CEM_289:trpC	BtBH|B186_255:trpC, PTVM|PalTV_237:trpC, BtQV|PAQ_250:trpC	CaCD|CRDC_00245:trpC
group_0113:	dapB	E	EVA|CEM_003:dapB	PTVM|PalTV_014:dapB	CaCD|CRDC_00420:dapB, CaPV|CRP_064:CRP_064, CaHC|A353_087:dapB
group_0116:	argH	E	EVA|CEM_275:argH	PTVM|PalTV_294:argH	CaHC|A353_0217:argH, CaPV|CRP_176:CRP_176, CaCD|CRDC_01035:argH
group_0117:	lysA	E	EVA|CEM_274:lysA	PTVM|PalTV_293:lysA	CaPV|CRP_177:CRP_177, CaHC|A353_0218:lysA, CaCD|CRDC_01040:lysA
group_0118:	dapF	E	EVA|CEM_273:dapF	PTVM|PalTV_292:dapF	CaHC|A353_0219:dapF, CaPV|CRP_178:CRP_178, CaCD|CRDC_01045:dapF
group_0165:	pheA	E	EVA|CEM_360:pheA	BtQV|PAQ_154:pheA, BtBH|B186_155:pheA, PTVM|PalTV_254:pheA	CaPV|CRP_048:CRP_048, CaHC|A353_061:pdt, CaCD|CRDC_00310:CRDC_00310
group_0169:	aroK	E	EVA|CEM_056:aroK	BtBH|B186_170:aroK, PTVM|PalTV_032:aroK, BtQV|PAQ_168:aroK	CaPV|CRP_027:CRP_027, CaHC|A353_028:aroK, CaCD|CRDC_00150:CRDC_00150
group_0194:	trpD	E	EVA|CEM_288:trpD	BtQV|PAQ_249:trpD, PTVM|PalTV_238:trpD, BtBH|B186_254:trpD	CaCD|CRDC_00240:trpD
group_0197:	hisG	E	EVA|CEM_351:hisG	BtQV|PAQ_262:hisG, BtBH|B186_267:hisG, PTVM|PalTV_225:hisG	CaHC|A353_056:hisG, CaCD|CRDC_00285:hisG
group_0201:	thrB	E	EVA|CEM_065:thrB	BtQV|PAQ_271:thrB, PTVM|PalTV_297:thrB, BtBH|B186_275:thrB	CaHC|A353_0214:thrB, CaPV|CRP_171:CRP_171, CaCD|CRDC_01015:CRDC_01015
group_0065:	carA	F	EVA|CEM_008:carA	PTVM|PalTV_013:carA, BtQV|PAQ_187:carA, BtBH|B186_189:carA	CaHC|A353_089:carA-2, CaCD|CRDC_00430:carAc, CaPV|CRP_066:CRP_066
group_0066:	carB	F	EVA|CEM_009:carB	PTVM|PalTV_012:carB, BtBH|B186_190:carB, BtQV|PAQ_188:carB	CaCD|CRDC_00435:carB, CaHC|A353_090:carB, CaPV|CRP_067:CRP_067
group_0097:	prs	F	EVA|CEM_344:prs	BtBH|B186_259:prs, BtQV|PAQ_254:prs, PTVM|PalTV_233:prs	CaHC|A353_051:prs, CaCD|CRDC_00260:CRDC_00260
group_0193:	trpE	E	EVA|CEM_286:trpE	PTVM|PalTV_240:trpE, BtQV|PAQ_247:trpE, BtBH|B186_252:trpE	CaCD|CRDC_00230:trpE, CaHC|A353_046:trpE
group_0144:	rplU	J	EVA|CEM_224:rplU	BtBH|B186_105:rplU, BtQV|PAQ_105:rplU, PTVM|PalTV_107:rplU	CaPV|CRP_133:CRP_133, CaHC|A353_0173:rplU, CaCD|CRDC_00825:CRDC_00825
group_0009:	glyQ	J	EVA|CEM_249:glyQ	BtBH|B186_021:glyQ, PTVM|PalTV_276:glyQ, BtQV|PAQ_021:glyQ	CaPV|CRP_179:CRP_179, CaHC|A353_0220:glyQ, CaCD|CRDC_01050:glyQ
group_0011:	mnmG	J	EVA|CEM_235:mnmG	PTVM|PalTV_267:gidA, BtQV|PAQ_026:mnmG, BtBH|B186_026:gidA	CaPV|CRP_002:CRP_002, CaCD|CRDC_00010:gidA, CaHC|A353_02:gidA
group_0020:	serS	J	EVA|CEM_063:serS	BtBH|B186_042:serS, PTVM|PalTV_050:serS, BtQV|PAQ_043:serS	CaCD|CRDC_00530:serS, CaHC|A353_0112:serS, CaPV|CRP_084:CRP_084
group_0024:	infA	J	EVA|CEM_278:infA	BtBH|B186_056:infA, BtQV|PAQ_056:infA, PTVM|PalTV_177:infA	CaCD|CRDC_00215:infA, CaPV|CRP_037:CRP_037, CaHC|A353_040:infA
group_0025:	rplK	J	EVA|CEM_083:rplK	PTVM|PalTV_144:rplK, BtQV|PAQ_068:rplK, BtBH|B186_068:rplK	CaHC|A353_0206:rplK, CaCD|CRDC_00990:rplK, CaPV|CRP_166:CRP_166
group_0026:	rplL	J	EVA|CEM_086:rplL	BtQV|PAQ_071:rplL, PTVM|PalTV_142:rplL, BtBH|B186_071:rplL	CaHC|A353_0203:rplL, CaCD|CRDC_00975:rplL, CaPV|CRP_163:CRP_163
group_0029:	rpsL	J	EVA|CEM_089:rpsL	BtQV|PAQ_074:rpsL, PTVM|PalTV_139:rpsL, BtBH|B186_074:rpsL	CaHC|A353_0200:rpsL, CaCD|CRDC_00960:rpsL, CaPV|CRP_160:rpsL
group_0030:	rpsG	J	EVA|CEM_090:rpsG	BtQV|PAQ_075:rpsG, PTVM|PalTV_138:rpsG, BtBH|B186_075:rpsG	CaCD|CRDC_00955:rpsG, CaHC|A353_0199:rpsG, CaPV|CRP_159:CRP_159
group_0031:	fusA	J	EVA|CEM_091:fusA	BtQV|PAQ_076:fusA, PTVM|PalTV_137:fusA, BtBH|B186_076:fusA	CaPV|CRP_158:CRP_158, CaCD|CRDC_00950:fusA, CaHC|A353_0198:fusA
group_0032:	tuf	J	EVA|CEM_092:tuf	BtQV|PAQ_077:tufA, BtBH|B186_077:tufA, PTVM|PalTV_136:tufA	CaHC|A353_0197:tuf, CaCD|CRDC_00945:tuf, CaPV|CRP_157:CRP_157
group_0033:	rpsJ	J	EVA|CEM_093:rpsJ	BtBH|B186_078:rpsJ, PTVM|PalTV_135:rpsJ, BtQV|PAQ_078:rpsJ	CaHC|A353_0196:rpsJ, CaCD|CRDC_00940:rpsJ, CaPV|CRP_156:CRP_156
group_0034:	rplB	J	EVA|CEM_097:rplB	PTVM|PalTV_131:rplB, BtBH|B186_082:rplB, BtQV|PAQ_082:rplB	CaHC|A353_0193:rplB, CaCD|CRDC_00925:rplB, CaPV|CRP_153:rplB
group_0035:	rpsS	J	EVA|CEM_098:rpsS	PTVM|PalTV_130:rpsS, BtBH|B186_083:rpsS, BtQV|PAQ_083:rpsS	CaHC|A353_0192:rpsS, CaPV|CRP_152:CRP_152, CaCD|CRDC_00920:rpsS
group_0036:	rpsC	J	EVA|CEM_100:rpsC	BtBH|B186_085:rpsC, PTVM|PalTV_128:rpsC, BtQV|PAQ_085:rpsC	CaHC|A353_0190:rpsC, CaPV|CRP_150:CRP_150, CaCD|CRDC_00910:rpsC
group_0037:	rplP	J	EVA|CEM_101:rplP	BtBH|B186_086:rplP, PTVM|PalTV_127:rplP, BtQV|PAQ_086:rplP	CaCD|CRDC_00905:rplP, CaHC|A353_0189:rplP, CaPV|CRP_149:rplP
group_0038:	rpsQ	J	EVA|CEM_103:rpsQ	BtQV|PAQ_088:rpsQ, PTVM|PalTV_125:rpsQ, BtBH|B186_088:rpsQ	CaCD|CRDC_00900:rpsQ, CaHC|A353_0188:rpsQ, CaPV|CRP_148:CRP_148
group_0039:	rplN	J	EVA|CEM_104:rplN	BtQV|PAQ_089:rplN, PTVM|PalTV_124:rplN, BtBH|B186_089:rplN	CaCD|CRDC_00895:rplN, CaHC|A353_0187:rplN, CaPV|CRP_147:CRP_147
group_0040:	rplE	J	EVA|CEM_106:rplE	PTVM|PalTV_122:rplE, BtBH|B186_091:rplE, BtQV|PAQ_091:rplE	CaPV|CRP_146:CRP_146, CaCD|CRDC_00890:rplE, CaHC|A353_0186:rplE
group_0041:	rpsN	J	EVA|CEM_107:rpsN	PTVM|PalTV_121:rpsN, BtQV|PAQ_092:rpsN, BtBH|B186_092:rpsN	CaHC|A353_0185:rpsN, CaPV|CRP_145:CRP_145, CaCD|CRDC_00885:rpsN
group_0042:	rplF	J	EVA|CEM_109:rplF	BtBH|B186_094:rplF, BtQV|PAQ_094:rplF, PTVM|PalTV_119:rplF	CaHC|A353_0183:rplF, CaCD|CRDC_00875:rplF, CaPV|CRP_143:CRP_143
group_0043:	rpsE	J	EVA|CEM_111:rpsE	BtBH|B186_096:rpsE, PTVM|PalTV_117:rpsE, BtQV|PAQ_096:rpsE	CaCD|CRDC_00865:rpsE, CaHC|A353_0181:rpsE, CaPV|CRP_141:CRP_141
group_0044:	rpsM	J	EVA|CEM_116:rpsM	PTVM|PalTV_113:rpsM, BtBH|B186_100:rpsM, BtQV|PAQ_100:rpsM	CaHC|A353_0178:rpsM, CaCD|CRDC_00850:rpsM, CaPV|CRP_138:CRP_138
group_0045:	rpsK	J	EVA|CEM_117:rpsK	PTVM|PalTV_112:rpsK, BtBH|B186_101:rpsK, BtQV|PAQ_101:rpsK	CaPV|CRP_137:CRP_137, CaCD|CRDC_00845:rpsK, CaHC|A353_0177:rpsK
group_0046:	rpsD	J	EVA|CEM_118:rpsD	PTVM|PalTV_111:rpsD, BtBH|B186_102:rpsD, BtQV|PAQ_102:rpsD	CaPV|CRP_136:CRP_136, CaHC|A353_0176:rpsD, CaCD|CRDC_00840:rpsD
group_0048:	rpmA	J	EVA|CEM_223:rpmA	BtBH|B186_106:rpmA, BtQV|PAQ_106:rpmA, PTVM|PalTV_106:rpmA	CaPV|CRP_132:rpmA, CaHC|A353_0172:rpmA, CaCD|CRDC_00820:rpmA
group_0049:	ileS	J	EVA|CEM_220:ileS	BtQV|PAQ_109:ileS, PTVM|PalTV_103:ileS, BtBH|B186_109:ileS	CaHC|A353_0169:ileS, CaCD|CRDC_00805:ileS, CaPV|CRP_129:CRP_129
group_0050:	lysS	J	EVA|CEM_302:lysS	BtBH|B186_112:lysS, BtQV|PAQ_111:lysS, PTVM|PalTV_089:lysS	CaCD|CRDC_00740:lysS, CaPV|CRP_118:CRP_118, CaHC|A353_0157:lysS
group_0051:	rpmG	J	EVA|CEM_305:rpmG	BtBH|B186_116:rpmG, BtQV|PAQ_115:rpmG, PTVM|PalTV_085:rpmG	CaCD|CRDC_00725:CRDC_00725, CaPV|CRP_115:CRP_115, CaHC|A353_0154:rpmG
group_0060:	rpmE	J	EVA|CEM_055:rpmE	BtBH|B186_171:rpmE, BtQV|PAQ_169:rpmE, PTVM|PalTV_031:rpmE	CaPV|CRP_026:CRP_026, CaCD|CRDC_00145:rpmE, CaHC|A353_027:rpmE
group_0062:	rpsB	J	EVA|CEM_049:rpsB	BtQV|PAQ_179:rpsB, PTVM|PalTV_021:rpsB, BtBH|B186_181:rpsB	CaCD|CRDC_00110:rpsB, CaHC|A353_020:rpsB, CaPV|CRP_020:CRP_020
group_0063:	map	J	EVA|CEM_048:map	PTVM|PalTV_020:map, BtQV|PAQ_180:map, BtBH|B186_182:map	CaCD|CRDC_00105:CRDC_00105, CaPV|CRP_019:CRP_019, CaHC|A353_019:map
group_0067:	infB	J	EVA|CEM_255:infB	BtQV|PAQ_194:infB, PTVM|PalTV_006:infB, BtBH|B186_196:infB	CaPV|CRP_068:CRP_068, CaCD|CRDC_00440:infB, CaHC|A353_092:infB
group_0068:	rplT	J	EVA|CEM_171:rplT	BtQV|PAQ_198:rplT, PTVM|PalTV_060:rplT, BtBH|B186_200:rplT	CaCD|CRDC_00570:rplT, CaHC|A353_0119:rplT, CaPV|CRP_090:CRP_090
group_0071:	def	J	EVA|CEM_165:def	PTVM|PalTV_214:def, BtBH|B186_213:def, BtQV|PAQ_209:def	CaHC|A353_0216:def, CaCD|CRDC_01030:CRDC_01030, CaPV|CRP_175:CRP_175
group_0073:	valS	J	EVA|CEM_215:valS	BtBH|B186_239:valS, BtQV|PAQ_235:valS, PTVM|PalTV_068:valS	CaHC|A353_0147:valS, CaPV|CRP_111:CRP_111, CaCD|CRDC_00695:valS
group_0078:	prfA	J	EVA|CEM_345:prfA	BtBH|B186_260:prfA, BtQV|PAQ_255:prfA, PTVM|PalTV_232:prfA	CaHC|A353_052:prfA, CaCD|CRDC_00265:prfA, CaPV|CRP_041:CRP_041
group_0079:	gatA	J	EVA|CEM_347:gatA	BtQV|PAQ_260:gatA, BtBH|B186_265:gatA, PTVM|PalTV_227:gatA	CaPV|CRP_043:CRP_043, CaCD|CRDC_00275:gatA, CaHC|A353_054:gatA
group_0080:	rpsI	J	EVA|CEM_355:rpsI	BtQV|PAQ_264:rpsI, BtBH|B186_269:rpsI, PTVM|PalTV_223:rpsI	CaCD|CRDC_00300:rpsI, CaHC|A353_059:rpsI, CaPV|CRP_046:CRP_046
group_0081:	rluD	J	EVA|CEM_218:rluD	BtBH|B186_285:rluD, PTVM|PalTV_101:rluD, BtQV|PAQ_281:rluD	CaCD|CRDC_00790:CRDC_00790, CaHC|A353_0168:rluD, CaPV|CRP_128:CRP_128
group_0084:	rpsP	J	EVA|CEM_023:rpsP	BtQV|PAQ_286:rpsP, BtBH|B186_290:rpsP, PTVM|PalTV_095:rpsP	CaPV|CRP_124:CRP_124, CaHC|A353_0163:rpsP, CaCD|CRDC_00770:CRDC_00770
group_0088:	rpmJ	J	EVA|CEM_115:rpmJ	PTVM|PalTV_114:rpmJ, BtQV|PAQ_099:rpmJ, BtBH|B186_099:rpmJ	CaHC|A353_0179:rpmJ, CaCD|CRDC_00855:rpmJ, CaPV|CRP_139:CRP_139
group_0106:	hisS	J	EVA|CEM_162:hisS	BtBH|B186_045:hisS, BtQV|PAQ_046:hisS, PTVM|PalTV_190:hisS	CaPV|CRP_173:CRP_173
group_0108:	rpmB	J	EVA|CEM_304:rpmB	BtQV|PAQ_114:rpmB, BtBH|B186_115:rpmB, PTVM|PalTV_086:rpmB	CaCD|CRDC_00730:CRDC_00730, CaHC|A353_0155:rpmB, CaPV|CRP_116:CRP_116
group_0111:	infC	J	EVA|CEM_173:infC	PTVM|PalTV_062:infC, BtQV|PAQ_200:infC, BtBH|B186_202:infC	CaPV|CRP_091:CRP_091, CaHC|A353_0121:infC, CaCD|CRDC_00580:infC
group_0132:	mnmA	J	EVA|CEM_277:mnmA	PTVM|PalTV_178:trmU, BtBH|B186_055:trmU, BtQV|PAQ_055:mnmA	CaHC|A353_039:trmU, CaCD|CRDC_00210:CRDC_00210, CaPV|CRP_036:CRP_036
group_0133:	rplJ	J	EVA|CEM_085:rplJ	BtQV|PAQ_070:rplJ, PTVM|PalTV_143:rplJ, BtBH|B186_070:rplJ	CaPV|CRP_164:CRP_164, CaCD|CRDC_00980:CRDC_00980, CaHC|A353_0204:rplJ
group_0134:	rplC	J	EVA|CEM_094:rplC	BtBH|B186_079:rplC, PTVM|PalTV_134:rplC, BtQV|PAQ_079:rplC	CaHC|A353_0195:rplC, CaPV|CRP_155:CRP_155, CaCD|CRDC_00935:rplC
group_0135:	rplD	J	EVA|CEM_095:rplD	PTVM|PalTV_133:rplD, BtBH|B186_080:rplD, BtQV|PAQ_080:rplD	CaHC|A353_0194:rplD, CaCD|CRDC_00930:rplD, CaPV|CRP_154:CRP_154
group_0137:	rplV	J	EVA|CEM_099:rplV	BtBH|B186_084:rplV, BtQV|PAQ_084:rplV, PTVM|PalTV_129:rplV	CaPV|CRP_151:CRP_151, CaCD|CRDC_00915:rplV, CaHC|A353_0191:rplV
group_0140:	rpsH	J	EVA|CEM_108:rpsH	PTVM|PalTV_120:rpsH, BtBH|B186_093:rpsH, BtQV|PAQ_093:rpsH	CaPV|CRP_144:CRP_144, CaCD|CRDC_00880:rpsH, CaHC|A353_0184:rpsH
group_0141:	rplR	J	EVA|CEM_110:rplR	BtBH|B186_095:rplR, BtQV|PAQ_095:rplR, PTVM|PalTV_118:rplR	CaHC|A353_0182:rplR, CaCD|CRDC_00870:CRDC_00870
group_0142:	rplO	J	EVA|CEM_113:rplO	BtBH|B186_097:rplO, PTVM|PalTV_116:rplO, BtQV|PAQ_097:rplO	CaHC|A353_0180:rplO, CaCD|CRDC_00860:rplO, CaPV|CRP_140:CRP_140
group_0143:	rplQ	J	EVA|CEM_120:rplQ	BtBH|B186_104:rplQ, BtQV|PAQ_104:rplQ, PTVM|PalTV_109:rplQ	CaCD|CRDC_00830:CRDC_00830, CaHC|A353_0174:rplQ, CaPV|CRP_134:CRP_134
group_0147:	gltX	J	EVA|CEM_122:gltX	BtQV|PAQ_121:gltX, PTVM|PalTV_078:gltX, BtBH|B186_122:gltX	CaHC|A353_0132:gltX, CaCD|CRDC_00645:gltX, CaPV|CRP_101:CRP_101
group_0152:	rpsR	J	EVA|CEM_318:rpsR	BtQV|PAQ_127:rpsR, BtBH|B186_128:rpsR, PTVM|PalTV_162:rpsR	CaPV|CRP_054:CRP_054, CaCD|CRDC_00345:CRDC_00345, CaHC|A353_069:rpsR
group_0159:	rpsO	J	EVA|CEM_257:rpsO	PTVM|PalTV_004:rpsO, BtQV|PAQ_139:rpsO, BtBH|B186_140:rpsO	CaHC|A353_093:rpsO, CaPV|CRP_069:CRP_069, CaCD|CRDC_00445:CRDC_00445
group_0164:	rpsA	J	EVA|CEM_362:rpsA	BtBH|B186_153:rpsA, BtQV|PAQ_152:rpsA, PTVM|PalTV_252:rpsA	CaPV|CRP_050:CRP_050, CaHC|A353_063:rpsA, CaCD|CRDC_00320:rpsA
group_0171:	tsf	J	EVA|CEM_050:tsf	PTVM|PalTV_022:tsf, BtQV|PAQ_178:tsf, BtBH|B186_180:tsf	CaPV|CRP_021:CRP_021, CaHC|A353_021:tsf, CaCD|CRDC_00115:CRDC_00115
group_0172:	tyrS	J	EVA|CEM_007:tyrS	BtQV|PAQ_184:tyrS, BtBH|B186_186:tyrS, PTVM|PalTV_016:tyrS	CaHC|A353_094:tyrS, CaCD|CRDC_00450:tyrS, CaPV|CRP_070:CRP_070
group_0177:	rpmI	J	EVA|CEM_172:rpmI	PTVM|PalTV_061:rpmI, BtQV|PAQ_199:rpmI, BtBH|B186_201:rpmI	CaHC|A353_0120:rpmI
group_0183:	glnS	J	EVA|CEM_333:glnS	PTVM|PalTV_212:glnS, BtQV|PAQ_211:glnS, BtBH|B186_215:glnS	CaCD|CRDC_00455:glnS, CaHC|A353_095:glnS, CaPV|CRP_071:CRP_071
group_0186:	aspS	J	EVA|CEM_335:aspS	PTVM|PalTV_203:aspS, BtBH|B186_224:aspS, BtQV|PAQ_221:aspS	CaHC|A353_0102:aspS, CaPV|CRP_075:CRP_075, CaCD|CRDC_00475:aspS
group_0188:	alaS	J	EVA|CEM_208:alaS	BtQV|PAQ_228:alaS, BtBH|B186_232:alaS, PTVM|PalTV_195:alaS	CaCD|CRDC_00685:alaS, CaHC|A353_0145:alaS, CaPV|CRP_109:CRP_109
group_0189:	leuS	J	EVA|CEM_132:leuS	BtQV|PAQ_229:leuS, BtBH|B186_233:leuS, PTVM|PalTV_073:leuS	CaPV|CRP_098:CRP_098, CaHC|A353_0129:leuS, CaCD|CRDC_00620:leuS
group_0195:	rplY	J	EVA|CEM_343:rplY	BtQV|PAQ_253:rplY, BtBH|B186_258:rplY, PTVM|PalTV_234:rplY	CaHC|A353_050:rplY, CaCD|CRDC_00255:CRDC_00255, CaPV|CRP_040:CRP_040
group_0196:	gatB	J	EVA|CEM_346:gatB	BtBH|B186_264:gatB, BtQV|PAQ_259:gatB, PTVM|PalTV_228:gatB	CaCD|CRDC_00270:gatB, CaHC|A353_053:gatB, CaPV|CRP_042:CRP_042
group_0198:	rplM	J	EVA|CEM_354:rplM	BtQV|PAQ_263:rplM, PTVM|PalTV_224:rplM, BtBH|B186_268:rplM	CaHC|A353_058:rplM, CaPV|CRP_045:CRP_045, CaCD|CRDC_00295:rplM
group_0202:	rplS	J	EVA|CEM_024:rplS	BtQV|PAQ_288:rplS, PTVM|PalTV_093:rplS, BtBH|B186_292:rplS	CaHC|A353_0161:rplS, CaPV|CRP_122:CRP_122, CaCD|CRDC_00760:CRDC_00760
group_0235:	rplA	J	EVA|CEM_084:rplA	BtQV|PAQ_069:rplA, BtBH|B186_069:rplA	CaPV|CRP_165:CRP_165, CaHC|A353_0205:rplA, CaCD|CRDC_00985:CRDC_00985
group_0237:	prfB	J	EVA|CEM_301:prfB	PTVM|PalTV_090:prfB, BtQV|PAQ_110:prfB, BtBH|B186_111:prfB	CaHC|A353_0158:prfB, CaPV|CRP_119:CRP_119, CaCD|CRDC_00745:prfB
group_0244:	rpmF	J	EVA|CEM_139:rpmF	BtQV|PAQ_163:rpmF, BtBH|B186_165:rpmF, PTVM|PalTV_036:rluC/rpmF	CaHC|A353_0126:rpmF
group_0280:	frr	J	EVA|CEM_051:frr	PTVM|PalTV_023:frr	CaHC|A353_022:frr, CaCD|CRDC_00120:CRDC_00120, CaPV|CRP_022:CRP_022
group_0286:	trpS	J	EVA|CEM_306:trpS	PTVM|PalTV_084:trpS	CaPV|CRP_114:CRP_114, CaCD|CRDC_00720:trpS, CaHC|A353_0153:trpS
group_0006:	cspA	K	EVA|CEM_192:cspA	BtBH|B186_162:B186_162, PTVM|PalTV_041:PalTV_041, BtQV|PAQ_160:cspA	CaCD|CRDC_01065:CRDC_01065, CaPV|CRP_181:CRP_181, CaHC|A353_0222:cspE
group_0027:	rpoB	K	EVA|CEM_087:rpoB	BtQV|PAQ_072:rpoB, PTVM|PalTV_141:rpoB, BtBH|B186_072:rpoB	CaHC|A353_0202:rpoB, CaPV|CRP_162:CRP_162, CaCD|CRDC_00970:rpoB
group_0028:	rpoC	K	EVA|CEM_088:rpoC	PTVM|PalTV_140:rpoC, BtQV|PAQ_073:rpoC, BtBH|B186_073:rpoC	CaHC|A353_0201:rpoC, CaCD|CRDC_00965:rpoC, CaPV|CRP_161:CRP_161
group_0047:	rpoA	K	EVA|CEM_119:rpoA	BtBH|B186_103:rpoA, PTVM|PalTV_110:rpoA, BtQV|PAQ_103:rpoA	CaPV|CRP_135:CRP_135, CaCD|CRDC_00835:rpoA, CaHC|A353_0175:rpoA
group_0156:	rpoD	K	EVA|CEM_324:rpoD	BtQV|PAQ_132:rpoD, PTVM|PalTV_156:rpoD, BtBH|B186_133:rpoD	CaCD|CRDC_00370:rpoD, CaHC|A353_074:rpoD, CaPV|CRP_059:CRP_059
group_0061:	dnaE	L	EVA|CEM_052:dnaE	BtBH|B186_179:dnaE, BtQV|PAQ_177:dnaE, PTVM|PalTV_024:dnaE	CaCD|CRDC_00125:dnaE, CaHC|A353_023:dnaE, CaPV|CRP_023:CRP_023
group_0115:	dnaQ	L	EVA|CEM_155:dnaQ	PTVM|PalTV_057:dnaQ	CaCD|CRDC_00555:dnaQ, CaHC|A353_0117:dnaQ, CaPV|CRP_087:CRP_087
group_0153:	dnaB	L	EVA|CEM_319:dnaB	BtQV|PAQ_129:dnaB, BtBH|B186_130:dnaB, PTVM|PalTV_160:dnaB	CaPV|CRP_055:CRP_055, CaCD|CRDC_00350:dnaB, CaHC|A353_070:dnaB
group_0096:	lepA	M	EVA|CEM_145:lepA	PTVM|PalTV_066:lepA, BtQV|PAQ_237:lepA, BtBH|B186_241:lepA	CaCD|CRDC_00595:lepA, CaHC|A353_0124:lepA
group_0199:	rsmH	M	EVA|CEM_357:rsmH	BtBH|B186_271:mraW, BtQV|PAQ_266:rsmH, PTVM|PalTV_221:mraW	CaPV|CRP_047:CRP_047, CaCD|CRDC_00305:CRDC_00305, CaHC|A353_060:mraW
group_0008:	dnaK	O	EVA|CEM_001:dnaK	PTVM|PalTV_001:dnaK, BtBH|B186_001:dnaK, BtQV|PAQ_001:dnaK	CaPV|CRP_062:CRP_062, CaCD|CRDC_00415:dnaK, CaHC|A353_086:dnaK
group_0021:	sufB	O	EVA|CEM_037:sufB	BtBH|B186_051:sufB, PTVM|PalTV_182:sufB, BtQV|PAQ_051:sufB	CaPV|CRP_032:CRP_032, CaCD|CRDC_00190:CRDC_00190, CaHC|A353_035:sufB
group_0022:	sufC	O	EVA|CEM_038:sufC	BtBH|B186_052:sufC, BtQV|PAQ_052:sufC, PTVM|PalTV_181:sufC	CaPV|CRP_033:CRP_033, CaCD|CRDC_00195:CRDC_00195, CaHC|A353_036:sufC
group_0074:	groL	O	EVA|CEM_363:groL	BtQV|PAQ_238:groEL, BtBH|B186_242:groEL, PTVM|PalTV_251:groEL	CaHC|A353_064:groEL, CaCD|CRDC_00325:groL, CaPV|CRP_051:CRP_051
group_0075:	groS	O	EVA|CEM_364:groS	PTVM|PalTV_250:groES, BtQV|PAQ_239:groES, BtBH|B186_243:groES	CaHC|A353_065:groES, CaCD|CRDC_00330:groS, CaPV|CRP_052:CRP_052
group_0087:	grpE	O	EVA|CEM_369:grpE	BtQV|PAQ_292:grpE, PTVM|PalTV_307:grpE, BtBH|B186_296:grpE	CaPV|CRP_061:CRP_061, CaCD|CRDC_00405:grpE, CaHC|A353_085:grpE
group_0095:	ahpC	O	EVA|CEM_029:ahpC	BtBH|B186_238:ahpC, BtQV|PAQ_234:ahpC	CaCD|CRDC_00700:ahpC, CaHC|A353_0148:ahpC, CaPV|CRP_112:CRP_112
group_0109:	clpX	O	EVA|CEM_326:clpX	PTVM|PalTV_206:clpX	CaPV|CRP_073:clpX, CaCD|CRDC_00465:clpX, CaHC|A353_0100:clpX
group_0114:	clpP	O	EVA|CEM_327:clpP	PTVM|PalTV_207:clpP	CaPV|CRP_072:CRP_072, CaCD|CRDC_00460:clpP, CaHC|A353_099:clpP
group_0160:	nfuA	O	EVA|CEM_151:nfuA	BtQV|PAQ_143:nfuA, BtBH|B186_144:B186_144, PTVM|PalTV_053:nfuA	CaCD|CRDC_00550:CRDC_00550, CaHC|A353_0116:yhgI, CaPV|CRP_086:CRP_086
group_0203:	smpB	O	EVA|CEM_367:smpB	BtQV|PAQ_291:smpB, PTVM|PalTV_306:smpB, BtBH|B186_295:smpB	CaPV|CRP_060:CRP_060, CaHC|A353_084:smpB, CaCD|CRDC_00400:CRDC_00400
group_0010:	mnmE	R	EVA|CEM_233:mnmE	BtBH|B186_025:trmE, PTVM|PalTV_268:trmE, BtQV|PAQ_025:mnmE	CaPV|CRP_001:CRP_001, CaHC|A353_01:trmE, CaCD|CRDC_00005:trmE
group_0145:	obg	R	EVA|CEM_222:obg	PTVM|PalTV_105:cgtA, BtBH|B186_107:B186_107, BtQV|PAQ_107:obg	CaCD|CRDC_00815:CRDC_00815, CaPV|CRP_131:CRP_131, CaHC|A353_0171:obgE
group_0161:	sufE	R	EVA|CEM_153:sufE	PTVM|PalTV_054:sufE, BtBH|B186_145:sufE, BtQV|PAQ_144:sufE	CaHC|A353_0114:sufE, CaCD|CRDC_00540:CRDC_00540, CaPV|CRP_085:CRP_085

## Sheet: Carsonella_Evansia
Group	Gene	Evansia	Carsonella Pangenome
group_0003:	tal	EVA|CEM_028:tal	CaCD|CRDC_00705:CRDC_00705, CaHC|A353_0149:talA, CaPV|CRP_113:CRP_113
group_0007:	tkt	EVA|CEM_227:tkt	CaPV|CRP_013:CRP_013, CaCD|CRDC_00075:CRDC_00075, CaHC|A353_013:tktB
group_0104:	glyA	EVA|CEM_365:glyA	CaCD|CRDC_00170:glyA, CaHC|A353_032:glyA, CaPV|CRP_031:CRP_031
group_0204:	dnaG	EVA|CEM_323:dnaG	CaPV|CRP_058:CRP_058, CaHC|A353_073:dnaG, CaCD|CRDC_00365:dnaG
group_0205:	putA	EVA|CEM_175:putA	CaCD|CRDC_00490:CRDC_00490, CaPV|CRP_077:CRP_077, CaHC|A353_0105:putA
group_0206:	sodA	EVA|CEM_148:sodA	CaHC|A353_0122:sodA, CaPV|CRP_092:CRP_092, CaCD|CRDC_00585:sodA
group_0207:	miaB	EVA|CEM_177:miaB	CaHC|A353_0127:yleA, CaCD|CRDC_00610:miaB, CaPV|CRP_096:CRP_096
group_0208:	sucD	EVA|CEM_131:sucD	CaPV|CRP_099:CRP_099, CaCD|CRDC_00635:sucD, CaHC|A353_0130:sucD
group_0209:	sucC	EVA|CEM_130:sucC	CaCD|CRDC_00640:sucC, CaHC|A353_0131:sucC, CaPV|CRP_100:CRP_100
group_0210:	metG	EVA|CEM_195:metG	CaCD|CRDC_00650:metG, CaPV|CRP_102:CRP_102, CaHC|A353_0134:metG
group_0211:	recA	EVA|CEM_209:recA	CaCD|CRDC_00690:recA, CaHC|A353_0146:recA, CaPV|CRP_110:CRP_110
group_0212:	ilvE	EVA|CEM_058:ilvE	CaCD|CRDC_01020:ilvE, CaHC|A353_0215:ilvE, CaPV|CRP_172:CRP_172
group_0258:	purA	EVA|CEM_036:purA	CaHC|A353_034:purA, CaCD|CRDC_00185:purA
group_0259:	trx	EVA|CEM_283:trx	CaPV|CRP_038:CRP_038, CaCD|CRDC_00220:CRDC_00220, CaHC|A353_044:trxA
group_0260:	hisD	EVA|CEM_352:hisD	CaCD|CRDC_00290:hisD, CaHC|A353_057:hisD
group_0261:	mqo	EVA|CEM_203:mqo	CaCD|CRDC_00675:CRDC_00675, CaPV|CRP_107:CRP_107, CaHC|A353_0141:mqo
group_0276:	gndB	EVA|CEM_285:gndB	CaHC|A353_045:gnd, CaPV|CRP_039:CRP_039, CaCD|CRDC_00225:CRDC_00225
group_0367:	rpe	EVA|CEM_176:rpe	CaPV|CRP_076:CRP_076, CaCD|CRDC_00485:CRDC_00485, CaHC|A353_0104:rpe

## Sheet: Carsonella_Portiera
Group	Gene	Portiera Pangenome	Carsonella Pangenome
group_0090:	metE	BtBH|B186_175:metE, PTVM|PalTV_028:metE, BtQV|PAQ_173:metE	CaPV|CRP_025:CRP_025, CaHC|A353_025:metE, CaCD|CRDC_00135:metE
group_0092:	cls	BtQV|PAQ_219:cls, PTVM|PalTV_205:cls, BtBH|B186_222:cls	CaPV|CRP_074:CRP_074, CaHC|A353_0101:cls, CaCD|CRDC_00470:CRDC_00470

## Sheet: Carsonella strain
Group	Gene	Carsonella Pangenome
group_0343:	trmH	CaPV|CRP_053:CRP_053, CaCD|CRDC_00340:CRDC_00340, CaHC|A353_068:trmH
group_0345:	carAn	CaCD|CRDC_00425:carAn, CaHC|A353_088:carA-1, CaPV|CRP_065:CRP_065
group_0352:		CaPV|CRP_103:CRP_103, CaHC|A353_0135:A353_0135, CaCD|CRDC_00655:CRDC_00655
group_0356:		CaCD|CRDC_00780:CRDC_00780, CaPV|CRP_126:CRP_126, CaHC|A353_0166:A353_0166
group_0438:		CaCD|CRDC_00800:CRDC_00800, CaCD|CRDC_00795:CRDC_00795
group_0548:		CaCD|CRDC_00175:CRDC_00175, CaHC|A353_033:A353_033
group_0549:		CaCD|CRDC_00200:CRDC_00200, CaHC|A353_037:A353_037
group_0554:		CaPV|CRP_093:CRP_093, CaCD|CRDC_00590:CRDC_00590, CaHC|A353_0123:A353_0123
group_0557:		CaCD|CRDC_00735:CRDC_00735, CaHC|A353_0156:A353_0156
group_2530:		CaCD|CRDC_00280:CRDC_00280
group_2684:		CaCD|CRDC_00810:CRDC_00810
group_2768:		CaHC|A353_071:A353_071, CaCD|CRDC_00355:CRDC_00355, CaPV|CRP_056:CRP_056
group_2810:		CaPV|CRP_097:CRP_097
group_2833:		CaHC|A353_0128:A353_0128, CaCD|CRDC_00615:CRDC_00615
group_2842:		CaCD|CRDC_00605:CRDC_00605
group_2965:		CaPV|CRP_063:CRP_063
group_2978:		CaPV|CRP_089:CRP_089
group_2980:		CaCD|CRDC_00360:CRDC_00360
group_3147:		CaHC|A353_016:A353_016
group_3170:		CaPV|CRP_180:CRP_180
group_3225:		CaHC|A353_0223:A353_0223
group_3345:		CaPV|CRP_016:CRP_016
group_3391:		CaCD|CRDC_01060:CRDC_01060, CaHC|A353_0221:A353_0221
group_3433:		CaPV|CRP_044:CRP_044
group_3487:		CaCD|CRDC_00765:CRDC_00765
group_3527:		CaHC|A353_0118:A353_0118, CaCD|CRDC_00560:CRDC_00560
group_3540:		CaPV|CRP_057:CRP_057
group_3551:		CaPV|CRP_182:CRP_182
group_3582:		CaPV|CRP_088:CRP_088
group_3601:		CaCD|CRDC_01025:CRDC_01025
group_3615:		CaHC|A353_072:A353_072
group_3633:		CaPV|CRP_130:CRP_130
group_3673:		CaPV|CRP_123:CRP_123
group_3741:		CaHC|A353_0162:A353_0162
group_3767:		CaCD|CRDC_01070:CRDC_01070
group_3771:		CaPV|CRP_034:CRP_034
group_3782:		CaCD|CRDC_00565:CRDC_00565
group_3799:		CaPV|CRP_095:CRP_095
group_3853:		CaCD|CRDC_00180:CRDC_00180
group_3980:		CaCD|CRDC_00670:CRDC_00670
group_4037:		CaCD|CRDC_00165:CRDC_00165
group_4065:		CaPV|CRP_142:CRP_142
group_4121:		CaCD|CRDC_00480:CRDC_00480
group_4123:		CaPV|CRP_174:CRP_174
group_4145:		CaHC|A353_031:A353_031
group_4199:		CaCD|CRDC_00535:CRDC_00535
group_4215:		CaPV|CRP_106:CRP_106
group_4222:		CaCD|CRDC_00090:CRDC_00090
group_4230:		CaPV|CRP_030:CRP_030
group_4233:		CaCD|CRDC_00575:CRDC_00575
group_4250:		CaCD|CRDC_00630:CRDC_00630
group_4258:		CaHC|A353_0170:A353_0170
group_4264:		CaPV|CRP_117:CRP_117
group_4385:		CaHC|A353_055:A353_055

## Sheet: Evansia_Portiera
Group		Evansia	Portiera Pangenome
group_0174:	rbfA	EVA|CEM_256:rbfA	PTVM|PalTV_005:rbfA, BtQV|PAQ_195:rbfA, BtBH|B186_197:rbfA
group_0770:	secE	EVA|CEM_082:secE	BtBH|B186_066:secE, PTVM|PalTV_146:secE, BtQV|PAQ_066:secE
group_0791:	lspA	EVA|CEM_219:lspA	PTVM|PalTV_102:lspA
group_2504:	rnpA	EVA|CEM_232:rnpA	BtBH|B186_016:B186_016, PTVM|PalTV_270:PalTV_270, BtQV|PAQ_016:PAQ_016
group_0121:	nuoM	EVA|CEM_271:nuoM	BtQV|PAQ_004:nuoM, BtBH|B186_004:nuoM, PTVM|PalTV_290:nuoM
group_0122:	nuoF	EVA|CEM_264:nuoF	BtQV|PAQ_011:nuoF, PTVM|PalTV_283:nuoF, BtBH|B186_011:nuoF
group_0123:	nuoE	EVA|CEM_263:nuoE	BtQV|PAQ_012:nuoE, PTVM|PalTV_282:nuoE, BtBH|B186_012:nuoE
group_0126:	fpr	EVA|CEM_258:fpr	BtBH|B186_023:B186_023, PTVM|PalTV_278:PalTV_278, BtQV|PAQ_023:fpr
group_0148:	sucA	EVA|CEM_127:sucA	BtQV|PAQ_122:sucA, PTVM|PalTV_077:sucA, BtBH|B186_123:sucA
group_0149:	sucB	EVA|CEM_128:sucB	BtQV|PAQ_123:sucB, BtBH|B186_124:sucB, PTVM|PalTV_076:sucB
group_0150:	lpdG	EVA|CEM_129:lpdG	BtQV|PAQ_124:lpdG, PTVM|PalTV_075:lpd, BtBH|B186_125:lpd
group_0162:	aceF	EVA|CEM_312:aceF	BtQV|PAQ_149:aceF, BtBH|B186_150:aceF, PTVM|PalTV_167:aceF
group_0163:	aceE	EVA|CEM_311:aceE	BtBH|B186_151:aceE, PTVM|PalTV_168:aceE, BtQV|PAQ_150:aceE
group_0218:	nuoN	EVA|CEM_272:nuoN	BtQV|PAQ_003:nuoN, PTVM|PalTV_291:nuoN, BtBH|B186_003:nuoN
group_0219:	nuoL	EVA|CEM_270:nuoL	BtBH|B186_005:nuoL, PTVM|PalTV_289:nuoL, BtQV|PAQ_005:nuoL
group_0220:	nuoK	EVA|CEM_269:nuoK	BtBH|B186_006:nuoK, PTVM|PalTV_288:nuoK, BtQV|PAQ_006:nuoK
group_0221:	nuoJ	EVA|CEM_268:nuoJ	BtBH|B186_007:nuoJ, PTVM|PalTV_287:nuoJ, BtQV|PAQ_007:nuoJ
group_0222:	nuoI	EVA|CEM_267:nuoI	BtQV|PAQ_008:nuoI, BtBH|B186_008:nuoI, PTVM|PalTV_286:nuoI
group_0223:	nuoH	EVA|CEM_266:nuoH	BtBH|B186_009:nuoH, PTVM|PalTV_285:nuoH, BtQV|PAQ_009:nuoH
group_0224:	nuoG	EVA|CEM_265:nuoG	PTVM|PalTV_284:nuoG, BtQV|PAQ_010:nuoG, BtBH|B186_010:nuoG
group_0225:	nuoC	EVA|CEM_262:nuoC	BtQV|PAQ_013:nuoC, PTVM|PalTV_281:nuoC, BtBH|B186_013:nuoC
group_0226:	nuoB	EVA|CEM_261:nuoB	PTVM|PalTV_280:nuoB, BtBH|B186_014:nuoB, BtQV|PAQ_014:nuoB
group_0227:	nuoA	EVA|CEM_260:nuoA	BtBH|B186_015:nuoA, PTVM|PalTV_279:nuoA, BtQV|PAQ_015:nuoA
group_0182:	aroE	EVA|CEM_164:aroE	BtBH|B186_214:aroE, PTVM|PalTV_213:aroE, BtQV|PAQ_210:aroE
group_0191:	argD	EVA|CEM_213:argD	PTVM|PalTV_067:argD, BtQV|PAQ_236:argD, BtBH|B186_240:argD
group_0246:		EVA|CEM_059:CEM_059	BtQV|PAQ_166:PAQ_166, BtBH|B186_168:B186_168, PTVM|PalTV_034:PalTV_034
group_0107:	gndA	EVA|CEM_284:gndA	BtQV|PAQ_062:PAQ_062, BtBH|B186_062:B186_062, PTVM|PalTV_171:gnd
group_0180:	zwf	EVA|CEM_061:zwf	BtBH|B186_211:zwf, BtQV|PAQ_207:zwf, PTVM|PalTV_216:zwf
group_0181:	glk	EVA|CEM_168:glk	PTVM|PalTV_215:glk, BtBH|B186_212:glk, BtQV|PAQ_208:glk
group_0279:	galP	EVA|CEM_060:galP	PTVM|PalTV_217:PalTV_217
group_0187:	lipA	EVA|CEM_135:lipA	BtBH|B186_229:lipA, PTVM|PalTV_197:lipA, BtQV|PAQ_225:lipA
group_0283:	lipB	EVA|CEM_134:lipB	PTVM|PalTV_198:lipB
group_0167:	acpP	EVA|CEM_140:acpP	BtBH|B186_164:acpP, BtQV|PAQ_162:acpP, PTVM|PalTV_037:acpP
group_0124:	rpmH	EVA|CEM_231:rpmH	BtQV|PAQ_017:rpmH, PTVM|PalTV_271:rpmH, BtBH|B186_017:rpmH
group_0129:	truA	EVA|CEM_185:truA	BtQV|PAQ_040:truA, PTVM|PalTV_047:truA, BtBH|B186_039:truA
group_0136:	rplW	EVA|CEM_096:rplW	PTVM|PalTV_132:rplW, BtBH|B186_081:rplW, BtQV|PAQ_081:rplW
group_0138:	rpmC	EVA|CEM_102:rpmC	BtBH|B186_087:rpmC, PTVM|PalTV_126:rpmC, BtQV|PAQ_087:rpmC
group_0139:	rplX	EVA|CEM_105:rplX	PTVM|PalTV_123:rplX, BtBH|B186_090:rplX, BtQV|PAQ_090:rplX
group_0146:	rpsT	EVA|CEM_221:rpsT	BtQV|PAQ_108:rpsT, PTVM|PalTV_104:rpsT, BtBH|B186_108:rpsT
group_0151:	rpsF	EVA|CEM_317:rpsF	BtQV|PAQ_126:rpsF, BtBH|B186_127:rpsF, PTVM|PalTV_163:rpsF
group_0155:	rpsU	EVA|CEM_322:rpsU	BtQV|PAQ_131:rpsU, PTVM|PalTV_157:rpsU, BtBH|B186_132:rpsU
group_0168:	rluC	EVA|CEM_137:rluC	BtBH|B186_166:rluC, BtQV|PAQ_164:rluC, PTVM|PalTV_036:rluC/rpmF
group_0175:	pheT	EVA|CEM_169:pheT	BtBH|B186_198:pheT, BtQV|PAQ_196:pheT, PTVM|PalTV_058:pheT
group_0176:	pheS	EVA|CEM_170:pheS	BtBH|B186_199:pheS, BtQV|PAQ_197:pheS, PTVM|PalTV_059:pheS
group_0178:	proS	EVA|CEM_149:proS	PTVM|PalTV_063:proS, BtQV|PAQ_202:proS, BtBH|B186_206:proS
group_0184:	cysS	EVA|CEM_332:cysS	BtBH|B186_216:cysS, BtQV|PAQ_212:cysS, PTVM|PalTV_211:cysS
group_0257:	glyS	EVA|CEM_248:glyS	BtQV|PAQ_020:glyS, PTVM|PalTV_275:glyS
group_0281:	rsmA	EVA|CEM_320:rsmA	PTVM|PalTV_159:ksgA
group_0418:	gatC	EVA|CEM_348:gatC	BtBH|B186_266:gatC, PTVM|PalTV_226:gatC, BtQV|PAQ_261:gatC
group_0125:	gyrB	EVA|CEM_229:gyrB	BtBH|B186_019:gyrB, PTVM|PalTV_273:gyrB, BtQV|PAQ_018:gyrB
group_0166:	gyrA	EVA|CEM_359:gyrA	BtBH|B186_156:gyrA, BtQV|PAQ_155:gyrA, PTVM|PalTV_255:gyrA
group_0200:	mutS	EVA|CEM_210:mutS	PTVM|PalTV_196:mutS, BtBH|B186_272:mutS, BtQV|PAQ_267:mutS
group_0277:	dnaN	EVA|CEM_230:dnaN	PTVM|PalTV_272:dnaN
group_0278:	ssb	EVA|CEM_121:ssb	PTVM|PalTV_108:ssb
group_0282:	mutL	EVA|CEM_035:mutL	PTVM|PalTV_186:mutL
group_0285:	ruvC	EVA|CEM_337:ruvC	PTVM|PalTV_202:ruvC
group_0120:	dnaJ	EVA|CEM_002:dnaJ	PTVM|PalTV_002:dnaJ, BtBH|B186_002:dnaJ, BtQV|PAQ_002:dnaJ
group_0131:	sufD	EVA|CEM_039:sufD	BtBH|B186_053:sufD, PTVM|PalTV_180:sufD, BtQV|PAQ_053:sufD
group_0154:	tsaD	EVA|CEM_321:tsaD	BtQV|PAQ_130:gcp, PTVM|PalTV_158:gcp, BtBH|B186_131:gcp
group_0158:	cyoE	EVA|CEM_077:cyoE	PTVM|PalTV_151:cyoE, BtBH|B186_138:cyoE, BtQV|PAQ_137:cyoE
group_0173:	ftsH	EVA|CEM_253:ftsH	BtQV|PAQ_190:ftsH, BtBH|B186_192:ftsH, PTVM|PalTV_010:ftsH
group_0192:	grx	EVA|CEM_197:grx	PTVM|PalTV_248:PalTV_248, BtQV|PAQ_241:grxD, BtBH|B186_245:B186_245
group_0376:	tsaB	EVA|CEM_313:tsaB	BtBH|B186_149:B186_149, BtQV|PAQ_148:PAQ_148, PTVM|PalTV_165:PalTV_165
group_0130:	der	EVA|CEM_163:der	BtBH|B186_044:engA, BtQV|PAQ_045:der, PTVM|PalTV_191:engA
group_0190:	ybeY	EVA|CEM_178:ybeY	BtBH|B186_234:B186_234, PTVM|PalTV_072:null, BtQV|PAQ_230:ybeY
group_0284:	era	EVA|CEM_147:era	PTVM|PalTV_064:era

## Sheet: Evansia_strain
Group	Gene	Evansia
group_2487:	atpI	EVA|CEM_236:atpI
group_0393:	btuR	EVA|CEM_062:btuR
group_2898:	cbiD	EVA|CEM_042:cbiD
group_2516:	chlI	EVA|CEM_297:chlI
group_0414:	coaE	EVA|CEM_358:coaE
group_0419:	cobA	EVA|CEM_064:cobA
group_2514:	cobB	EVA|CEM_295:cobB
group_2518:	cobD	EVA|CEM_300:cobD
group_3046:	cbiG	EVA|CEM_294:cbiG
group_2505:	cobG	EVA|CEM_066:cobG
group_2506:	cobH	EVA|CEM_067:cobH
group_2507:	cobI	EVA|CEM_068:cobI
group_2508:	cobJ	EVA|CEM_069:cobJ
group_2509:	cobK	EVA|CEM_070:cobK
group_2510:	cobL	EVA|CEM_071:cobL
group_2511:	cobM	EVA|CEM_072:cobM
group_2513:	cobN	EVA|CEM_293:cobN
group_2515:	cobO	EVA|CEM_296:cobO
group_2517:	cobP	EVA|CEM_299:cobP
group_2512:	cobQ	EVA|CEM_292:cobQ
group_3526:	cobS	EVA|CEM_298:cobS
group_0384:	dusA	EVA|CEM_179:dusA
group_0394:	engD	EVA|CEM_341:engD
group_0373:	eno	EVA|CEM_212:eno
group_0437:	erpA	EVA|CEM_234:erpA
group_0399:	fabF	EVA|CEM_141:fabF
group_0374:	fdx	EVA|CEM_211:fdx
group_0432:	ffh	EVA|CEM_022:ffh
group_0429:	fmt	EVA|CEM_166:fmt
group_0389:	folC	EVA|CEM_183:folC
group_0410:	folD	EVA|CEM_331:folD
group_0431:	ftsY	EVA|CEM_303:ftsY
group_0412:	fumC	EVA|CEM_194:fumC
group_0378:	gap	EVA|CEM_167:gap
group_0421:	htpG	EVA|CEM_191:htpG
group_0391:	htpX	EVA|CEM_279:htpX
group_0427:	iscA	EVA|CEM_160:iscA
group_0407:	metH	EVA|CEM_150:metH
group_0433:	metX	EVA|CEM_006:metX
group_0390:	metZ	EVA|CEM_182:metZ
group_0397:	mfd	EVA|CEM_136:mfd
group_0425:	pckA	EVA|CEM_032:pckA
group_0430:	pepA	EVA|CEM_214:pepA
group_0422:	pgi	EVA|CEM_033:pgi
group_0416:	pmbA	EVA|CEM_350:pmbA
group_0395:	pth	EVA|CEM_342:pth
group_0371:	radA	EVA|CEM_018:radA
group_0382:	recB	EVA|CEM_181:recB
group_0381:	recC	EVA|CEM_334:recC
group_0383:	recD	EVA|CEM_180:recD
group_0658:	rhtA	EVA|CEM_152:rhtA
group_0424:	ribH	EVA|CEM_157:ribH
group_0377:	rlmB	EVA|CEM_316:rlmB
group_0434:	rlmE	EVA|CEM_251:rlmE
group_0428:	rlmN	EVA|CEM_161:rlmN
group_0403:	rnc	EVA|CEM_146:rnc
group_1786:	rnfB	EVA|CEM_196:rnfB
group_0409:	rnhA	EVA|CEM_156:rnhA
group_0368:	rpiA	EVA|CEM_250:rpiA
group_0771:	rpmD	EVA|CEM_112:rpmD
group_0436:	rpoZ	EVA|CEM_247:rpoZ
group_0387:	sdhA	EVA|CEM_125:sdhA
group_0388:	sdhB	EVA|CEM_126:sdhB
group_0385:	sdhC	EVA|CEM_123:sdhC
group_0386:	sdhD	EVA|CEM_124:sdhD
group_0423:	serB	EVA|CEM_030:serB
group_0375:	tadA	EVA|CEM_202:tadA
group_0426:	tgt	EVA|CEM_159:tgt
group_0404:	thrS	EVA|CEM_174:thrS
group_0417:	tldD	EVA|CEM_349:tldD
group_0435:	trmB	EVA|CEM_259:trmB
group_0612:	yceA	EVA|CEM_204:yceA
group_0406:	yebC	EVA|CEM_336:yebC
group_0405:	ygfZ	EVA|CEM_325:ygfZ
group_0372:	yggX	EVA|CEM_013:yggX
group_0369:	yqgF	EVA|CEM_252:yqgF
group_0681:		EVA|CEM_228:CEM_228
group_0415:		EVA|CEM_353:CEM_353
group_0396:		EVA|CEM_133:CEM_133
group_0398:		EVA|CEM_138:CEM_138
group_0413:		EVA|CEM_200:CEM_200
group_2968:		EVA|CEM_142:CEM_142
group_2998:		EVA|CEM_027:CEM_027
group_3549:		EVA|CEM_143:CEM_143
group_3568:		EVA|CEM_041:CEM_041
group_4044:		EVA|CEM_368:CEM_368
group_4218:		EVA|CEM_114:CEM_114

## Sheet: Portiera_strain
Group	Gene	Portiera Pangenome
group_0229:	yidC	PTVM|PalTV_269:yidC, BtQV|PAQ_024:yidC, BtBH|B186_024:yidC
group_0243:	secA	BtQV|PAQ_156:secA, PTVM|PalTV_256:secA, BtBH|B186_158:secA
group_0254:	mrp	PTVM|PalTV_244:PalTV_244, BtBH|B186_248:B186_248, BtQV|PAQ_244:mrp
group_0327:	crtB	BtQV|PAQ_257:crtB, PTVM|PalTV_230:crtB, BtBH|B186_262:crtB
group_0328:	crtI	PTVM|PalTV_229:crtI, BtQV|PAQ_258:crtI, BtBH|B186_263:crtI
group_0411:	upp	PTVM|PalTV_242:upp
group_0541:		BtBH|B186_049:B186_049, PTVM|PalTV_184:PalTV_184
group_0228:	ilvA	BtBH|B186_022:ilvA, BtQV|PAQ_022:ilvA, PTVM|PalTV_277:ilvA
group_0253:	fdx	BtQV|PAQ_233:fdx, PTVM|PalTV_069:PalTV_069, BtBH|B186_237:B186_237
group_0179:	gltp	BtQV|PAQ_204:gltP, BtBH|B186_208:B186_208, PTVM|PalTV_219:PalTV_219
group_0231:	hisZ	BtBH|B186_050:hisZ, BtQV|PAQ_050:hisZ, PTVM|PalTV_183:hisZ
group_0255:	ilvH	PTVM|PalTV_097:ilvH, BtQV|PAQ_284:ilvH, BtBH|B186_288:ilvH
group_0543:		BtBH|B186_126:B186_126, BtQV|PAQ_125:PAQ_125
group_0185:	mgtE	PTVM|PalTV_204:mgtE, BtBH|B186_223:mgtE, BtQV|PAQ_220:mgtE
group_0103:	lon	BtBH|B186_046:lon, PTVM|PalTV_189:lon, BtQV|PAQ_047:lon
group_0240:	rplI	PTVM|PalTV_161:rplI, BtQV|PAQ_128:rplI, BtBH|B186_129:rplI
group_0241:	pnp	BtBH|B186_141:pnp, BtQV|PAQ_140:pnp, PTVM|PalTV_003:pnp
group_0245:	rne	BtQV|PAQ_165:rne, BtBH|B186_167:rne, PTVM|PalTV_035:rne
group_0256:	rimM	BtBH|B186_291:rimM, BtQV|PAQ_287:rimM, PTVM|PalTV_094:rimM
group_0326:	crtY	BtQV|PAQ_256:crtY, BtBH|B186_261:crtY, PTVM|PalTV_231:crtY
group_0234:	nusG	BtBH|B186_067:nusG, BtQV|PAQ_067:nusG, PTVM|PalTV_145:nusG
group_0239:	rpoH	BtQV|PAQ_113:rpoH, PTVM|PalTV_087:rpoH, BtBH|B186_114:rpoH
group_0249:	rho	PTVM|PalTV_026:rho, BtQV|PAQ_175:rho, BtBH|B186_177:rho
group_0251:	greA	BtBH|B186_191:greA, BtQV|PAQ_189:greA, PTVM|PalTV_011:greA
group_0252:	nusA	BtQV|PAQ_193:nusA, PTVM|PalTV_007:nusA, BtBH|B186_195:nusA
group_0238:	rsmD	BtQV|PAQ_112:rsmD, BtBH|B186_113:rsmD, PTVM|PalTV_088:rsmD
group_0275:	miaA	BtBH|B186_048:B186_048, PTVM|PalTV_185:miaA
group_0392:	dnaX	PTVM|PalTV_170:dnaX
group_0400:	holB	PTVM|PalTV_038:holB
group_0420:	holA	PTVM|PalTV_074:holA
group_0542:		BtQV|PAQ_116:PAQ_116, BtBH|B186_117:B186_117
group_0380:	deaD	PTVM|PalTV_079:PalTV_079
group_0247:	hlsV	PTVM|PalTV_030:hslV, BtBH|B186_172:hslV, BtQV|PAQ_170:hslV
group_0248:	hlsU	PTVM|PalTV_029:hslU, BtBH|B186_173:hslU, BtQV|PAQ_171:hslU
group_0370:	clpB	PTVM|PalTV_100:clpB
group_0401:	mucD	PTVM|PalTV_039:PalTV_039
group_0408:	sohB	PTVM|PalTV_056:sohB
group_0242:	yccK	BtBH|B186_143:B186_143, BtQV|PAQ_142:yccK, PTVM|PalTV_052:PalTV_052
group_0230:	argO	BtBH|B186_041:B186_041, BtQV|PAQ_042:argO, PTVM|PalTV_049:PalTV_049
group_0329:	permease	BtQV|PAQ_270:PAQ_270, PTVM|PalTV_296:PalTV_296, BtBH|B186_274:B186_274
group_0250:	yggt	BtQV|PAQ_185:PAQ_185, BtBH|B186_187:B186_187, PTVM|PalTV_015:PalTV_015
group_0236:	secY	PTVM|PalTV_115:secY, BtQV|PAQ_098:secY, BtBH|B186_098:secY
group_0330:	marC	BtBH|B186_286:marC, PTVM|PalTV_099:marC, BtQV|PAQ_282:marC
group_0402:	lepB	PTVM|PalTV_065:lepB
group_0232:	ABC-type multifrug transport system	PTVM|PalTV_174:PalTV_174, BtBH|B186_059:B186_059, BtQV|PAQ_059:PAQ_059
group_0233:	ABC-type polysaccharide/polyol phosphate export systems, permease component	BtQV|PAQ_060:PAQ_060, PTVM|PalTV_173:PalTV_173, BtBH|B186_060:B186_060
group_0544:		BtBH|B186_218:B186_218, BtQV|PAQ_214:PAQ_214
group_0545:	Peptidoglycan-associated lipoprotein	BtBH|B186_225:B186_225, BtQV|PAQ_222:PAQ_222
group_2546:		BtBH|B186_205:B186_205
group_2598:		BtQV|PAQ_027:PAQ_027
group_2781:		BtBH|B186_110:B186_110
group_2832:		PTVM|PalTV_201:PalTV_201
group_3070:		BtBH|B186_018:B186_018
group_3217:		PTVM|PalTV_187:PalTV_187
group_3314:		BtBH|B186_203:B186_203
group_3631:		BtBH|B186_228:B186_228
group_3669:		BtBH|B186_279:B186_279
group_3689:		BtBH|B186_204:B186_204
group_4046:		BtBH|B186_250:B186_250
group_4183:		BtBH|B186_157:B186_157

## Sheet: Caption
Table S2. Orthologous cluster for Ca. Evansia muelleri Xc1, Ca. Portiera aleryrodidarum (strains Bt-B, BT-QVLC, TV) and Ca. Carsonella ruddi (strains strains DC, HC and PV).
Sheets include in the following order: the core genome for three symbionts,shared genes by Carsonella pangenome and Evansia, Carsonella pangenome and Portiera pangenome, Carsonella pangenom strain specific genes, Evansia and Portiera pangenome shared genes, Evansia strain specific genes and Portiera pangenome strain specific genes. Light blue shadowed cells are trasnporters not involved in the AT…
